# Supplementary material for: Novel Unspecific Peroxygenase from Truncatella angustata Catalyzes the Synthesis of Bioactive Lipid Mediators
Source: Microorganisms. 2022 Jun 22;10(7):1267. doi: 10.3390/microorganisms10071267 (PMC9322767; doi:10.3390/microorganisms10071267)
Supplement: Supplementary file 1 [file microorganisms-10-01267-s001.zip]

Archive with 4 entries (4 files):
- Figure S23.gif
- Figure S24.gif
- Figure S25.gif
- microorganisms-1752877-supplementary.pdf
